# Supplementary material for: “Demanding, but Worth It”: The Parental Experience of Home-Based Vojta Therapy for Children Presenting Global Developmental Delay—A Qualitative Study Using Photo-Elicitation
Source: J Clin Med. 2025 Dec 21;15(1):45. doi: 10.3390/jcm15010045 (PMC12786593; doi:10.3390/jcm15010045)
Supplement: Supplementary file 1 [file jcm-15-00045-s001.zip]

Archive with 1 entries (1 files):
- jcm-4042949-supplementary.pdf
